# Supplementary material for: Immunotherapy Combined with Metronomic Dosing: An Effective Approach for the Treatment of NSCLC
Source: Cancers (Basel). 2021 Apr 15;13(8):1901. doi: 10.3390/cancers13081901 (PMC8071233; doi:10.3390/cancers13081901)
Supplement: Supplementary file 1 [file cancers-13-01901-s001.zip]

Archive with 1 entries (1 files):
- cancers-1160677-supplementary.pdf
